# Supplementary material for: Identification and Pathogenicity of Fusarium Isolated from Soybean in Poland
Source: Pathogens. 2023 Sep 14;12(9):1162. doi: 10.3390/pathogens12091162 (PMC10537759; doi:10.3390/pathogens12091162)
Supplement: Supplementary file 1 [file pathogens-12-01162-s001.zip]

Archive with 2 entries (2 files):
- Figure S1-S2.pdf
- Tables S1-S3.pdf
